# Supplementary material for: Trioleyl Pyridinium, a Cationic Transfection Agent for the Lipofection of Therapeutic Oligonucleotides into Mammalian Cells
Source: Pharmaceutics. 2023 Jan 27;15(2):420. doi: 10.3390/pharmaceutics15020420 (PMC9960667; doi:10.3390/pharmaceutics15020420)
Supplement: Supplementary file 1 [file pharmaceutics-15-00420-s001.zip]

Archive with 1 entries (1 files):
- pharmaceutics-2170280-supplementary.pdf
